# Supplementary material for: Protective Effects of 3′-Epilutein and 3′-Oxolutein against Glutamate-Induced Neuronal Damage
Source: Int J Mol Sci. 2023 Jul 26;24(15):12008. doi: 10.3390/ijms241512008 (PMC10418699; doi:10.3390/ijms241512008)
Supplement: Supplementary file 1 [file ijms-24-12008-s001.zip]

Archive with 1 entries (1 files):
- ijms-2510003-supplementary.pdf
